# Supplementary material for: Skin transcriptomics of invasive Coqui frogs: stress responses, parasite signatures, and antimicrobial peptides
Source: PLoS One. 2025 Jul 17;20(7):e0328623. doi: 10.1371/journal.pone.0328623 (PMC12270160; doi:10.1371/journal.pone.0328623)
Supplement: S2 Table — (XLSX) [file pone.0328623.s003.xlsx]

## Sheet: Table S3  Parasite signatures
Table S2: Parasite signatures in native E. coqui transcriptomes
Seq ID	Sequence	Assembler Used	Contig ID	Description	Scientific Name	Seq Length (bp)	Max Score	Total Score	Query Cover	Evalue	Percent Identity	Accession Length	Accession	Identities	Gaps	Accession Length
translig_contig:Graph_29462_0_3_6.31_length_1559__P24881__85.631__515__0.0__Cytochrome_c_oxidase_subunit_1_OS=Ascaris_suum_OX=6253_GN=COI_PE=3_SV=2	CTGTTTGGATATTTGGTTGGAAAGTTCTAATCATAAGGATATCGGGACGTTGTATTTTTTATTTGGTCTATGGTCTGGTATGGTTGGTACGGCTCTATCTTTAATTATCCGTTTAGAGTTGGCCAAGCCTGGGGTTTTTTTAGGTGACGGGCAGTTATATAATTCCGTTATTACTGCTCATGCTATTTTAATAATCTTTTTCATGGTTATACCTACTATAATTGGGGGTTTTGGTAACTGGATGTTACCTTTAATGTTGGGTGCCCCTGATATAAGCTTTCCTCGTCTAAATAATTTGAGTTTTTGGTTGTTGCCCACAGCTATAATTTTAATTCTAATAGCTTGTTTTGTCGATAGCGGCTGTGGTACTAGCTGGACTGTGTATCCTCCTTTAAGTAC…	translig	contig:Graph_29462_0_3_6.31	Contracaecum osculatum B sensu Nascetti et al. (1993) isolate 116.1 mitochondrion, partial genome	Contracaecum osculatum B sensu Nascetti et al. (1993)	1559	1413	1413	0.97	0	0.835	13670	JN786332.1	1280	18	1533
transabyss_contig:k59R1396585_length_1383__P24881__85.683__461__0.0__Cytochrome_c_oxidase_subunit_1_OS=Ascaris_suum_OX=6253_GN=COI_PE=3_SV=2	ACTGTGACTAAAAATATAGCCTCTGTTGCACTGCTCGGGTCTACTGTTAACAAAATGATCTCTCAAAACTAACCGGTGTCCCCATAAAGACTCCCTAAGAACATAAAGAAAACTAAAAAGAGCAAAAACACTAATCATAGAACCATATGATGCTATAATATTCCAAACTGAATAAATATCCGGGTAATCCAAATACTTACGAGGATAACCGTGTAAACCAGCAAAATGTAAAGGAAAAAAAGTCAAATTTACACCAATAAACATTAAAATAAAAACTACACTTATATGTATTTTATCAAAAGCAAAACCTGTCATATATCTTCACCATAAGGTTATACCAGTAAAAATACCAAACACAGCCCCCAATCTCAGCACATAATGAAAATGACTGACAACATA…	transabyss	contig:k59R1396585	Contracaecum osculatum B sensu Nascetti et al. (1993) isolate 116.1 mitochondrion, partial genome	Contracaecum osculatum B sensu Nascetti et al. (1993)	1383	1301	1301	0.93	0	0.8479	13670	JN786332.1	1104	8	1302
transabyss_contig:k21S4754971_length_706__P24881__88.034__234__2.98e-128__Cytochrome_c_oxidase_subunit_1_OS=Ascaris_suum_OX=6253_GN=COI_PE=3_SV=2	AAAAATCAAAATAAGTGCTGGTAAATTAAAGGATTACCACCAGAACTCGGATCAAAAAATGAAGTATTCAAATTACGATCCGTCAGCAACATAGTAATAGCCCCCGCCAACACCGGCAATGACAAAATCAGCAAAAATACAGTAACAAAAACAGTTCAAACAAACAAGCTCATATGTTCAAGAGAAATAGACCTTCTACGCAAATTTTTAGTTGTTGTTATAAAATTAATTCCTCCTAAAATAGAAGACACCCCCGCACAATGTAATCTAAAAATTGCCAAATCAACTCTGTTACCAGGATGGCCCAGCGTACTTAAAGGAGGATACACAGTCCAGCTAGTACCACAGCCGCTATCGACAAAACAAGCTATTAGAATTAAAATTATAGCTGTGGGCAAC…	transabyss	contig:k21S4754971	Contracaecum sp. isolate YL-12 mitochondrion, complete genome	Contracaecum sp.	706	702	702	0.98	0	0.8496	14082	ON149889.1	593	6	698
transabyss_contig:k21S4754971_length_706__A0A4P8XV91__91.743__218__8.49e-125__Cytochrome_c_oxidase_subunit_1_(Fragment)_OS=Cosmocercoides_wuyiensis_OX=2485234_GN=COX1_PE=3_SV=1	AAAAATCAAAATAAGTGCTGGTAAATTAAAGGATTACCACCAGAACTCGGATCAAAAAATGAAGTATTCAAATTACGATCCGTCAGCAACATAGTAATAGCCCCCGCCAACACCGGCAATGACAAAATCAGCAAAAATACAGTAACAAAAACAGTTCAAACAAACAAGCTCATATGTTCAAGAGAAATAGACCTTCTACGCAAATTTTTAGTTGTTGTTATAAAATTAATTCCTCCTAAAATAGAAGACACCCCCGCACAATGTAATCTAAAAATTGCCAAATCAACTCTGTTACCAGGATGGCCCAGCGTACTTAAAGGAGGATACACAGTCCAGCTAGTACCACAGCCGCTATCGACAAAACAAGCTATTAGAATTAAAATTATAGCTGTGGGCAAC…	transabyss	contig:k21S4754971	Contracaecum sp. isolate YL-12 mitochondrion, complete genome	Contracaecum sp.	706	702	702	0.98	0	0.8496	14082	ON149889.1	593	6	698
translig_contig:Graph_33338_0_3_4.58_length_661__P24879__90.411__73__2.85e-65__Cytochrome_c_oxidase_subunit_3_OS=Ascaris_suum_OX=6253_GN=COIII_PE=3_SV=2	TTAGTTTATCTAGCTATCCTATTATAATTTTTATGAGTAGCTTAAGTTTGACTAGCTCTCTAGTAGTGTTTTTTAAGTGTGGGATTGTATCAGGGCTGTTTTTTTCTTTGTTTACTGTACTTTTTGTATCTTTTATTTGGGGTAAAGATATTGTTATAGAGGGTTTGAGTGGCTACCACAATTTTTTTGTTATAGACGGGTTTAAGTTTGGGGTTTTAGTTTTTATTTTTAGTGAATTTATATTTTTTTTTGGTATCTTTTGAACATTTTTTGATGCAGCTCTGGTTCCTGCCCATGATCTTGGGGGTATGTGGTCTCCTATTGGTATGCACTTAGTGAATCCTTTTGGGGTTCCTTTGCTCAATACTATTATTTTGTTGAGTAGGGGGGTAACTGTCA…	translig	contig:Graph_33338_0_3_4.58	Toxocara vitulorum mitochondrion, partial genome	Toxocara vitulorum	661	551	551	0.99	6e-152	0.8182	10486	FJ664617.1	540	3	660
translig_contig:Graph_29152_0_3_6.63_length_608__P24882__86.139__202__1.24e-129__Cytochrome_c_oxidase_subunit_2_OS=Ascaris_suum_OX=6253_GN=COII_PE=3_SV=2	TTTAATTGCAGTTTATTGTTTGGTGTGTTGGCGTTTGTTAGTACTATATTTTTTTATTTAATAAGTAGTAATTTTTATTTTAAGAGTAAAAAAATTGAGTATCAATTTGGTGAATTATTGTGTAGTGTTTTTCCTACATTAATTTTGGTAGCCCAGATAATTCCTTCTTTGAGCTTATTGTATTACTATGGTCTGATAAATTTAGATAGTAATTTAACTATTAAGGTAACAGGTCATCAGTGATACTGGAGATACGAGTATAGAGATATTCCGGGGCTAGAATTTGATTCTTATATGAAGTCTTTGGATCAGCTTAATTTAGGTGAGCCACGTTTGCTGGAGGTTGATAATCGTTGTGTTATTCCTTGTGATGTTAATATCCGTTTTTGTATTACTTCG…	translig	contig:Graph_29152_0_3_6.63	Oscheius tipulae isolate CEW1 mitochondrion, complete genome	Oscheius tipulae	608	560	560	0.98	9e-155	0.8364	15321	CP059034.1	506	10	605
rnaspades_contig:NODE_48777_length_608_cov_2.679061_g37134_i0__P24882__86.139__202__1.24e-129__Cytochrome_c_oxidase_subunit_2_OS=Ascaris_suum_OX=6253_GN=COII_PE=3_SV=2	TTTAATTGCAGTTTATTGTTTGGTGTGTTGGCGTTTGTTAGTACTATATTTTTTTATTTAATAAGTAGTAATTTTTATTTTAAGAGTAAAAAAATTGAGTATCAATTTGGTGAATTATTGTGTAGTGTTTTTCCTACATTAATTTTGGTAGCCCAGATAATTCCTTCTTTGAGTTTATTATATTACTATGGTCTGATAAATTTAGATAGTAATTTAACTATTAAGGTAACAGGTCATCAGTGATACTGGAGATACGAGTATAGAGATATTCCGGGGCTAGAATTTGATTCTTATATGAAGTCTTTGGATCAGCTTAATTTAGGTGAGCCACGTTTGCTGGAGGTTGATAATCGTTGTGTTATTCCTTGTGATGTTAATATCCGTTTTTGTATTACTTCG…	rnaspades	contig:NODE_48777_cov_2.679061_g37134_i0	Oscheius tipulae isolate CEW1 mitochondrion, complete genome	Oscheius tipulae	608	571	571	0.98	4e-158	0.8397	15321	CP059034.1	508	10	605
rnaspades_contig:NODE_84149_length_352_cov_2.376471_g72467_i0__P48817__55.944__143__1.16e-50__Nucleoside_diphosphate_kinase_OS=Brugia_malayi_OX=6279_GN=NDK_PE=2_SV=1	GCCAAAAGGAATGGCACATTGAGTGGCCACTATTCATAGACCCATTTTGTATTTTCGGGGCTCCACTCGCACAGTTCATCCTCTTTGAACCAATGAGCCACCTCGCGTTTTGCCGAATCTAGCGAGTCTGACCCGTGCACAATATTGCGGCCCGTCTGGATTGAGAAGTCACCACGAATTGTCCCGGGATTTGAGGCTAGCGGGTTTGCTTTAAGTTCTTGATAGTGAACCTCGAGATGAGGTCGAGATGCGTGCATCATCTTGAGACCAACGAGCTTGTATCCTCTCTGCTCGAAACGTTCAATGATTTTGCCGATGATGCCCCTCTGGACGGCATCTGGCTTGATCGCAA	rnaspades	contig:NODE_84149_cov_2.376471_g72467_i0			352
transabyss_contig:k59R1392503_length_319__P24882__88.679__106__4.67e-67__Cytochrome_c_oxidase_subunit_2_OS=Ascaris_suum_OX=6253_GN=COII_PE=3_SV=2	ACCGGCACATCAGCTTTTAAAATTATCCACTAAAGTAACCTCTAAAGCAATAGGCATAAAACTGTGATTAGCACCGCAAATCTCAGAACATTGACCATAAAAAACTCCAATAACAGGAAAATTATAACTCAAAGTAGACAAAACACCACTCATCGCATCTAGTTTAATAGACATGCACGGTACAGCCCATGAATGAATAACATCAGCCGAAGTAATACAAAAACGGATATTAACATCACAAGGAATAACACAACGATTATCAACCTCCAGCAAACGTGGCTCACCTAAATTAAGCTGATCCAAAGACTTCATATACGAA	transabyss	contig:k59R1392503	Ascaris suum complete mitochondrial genome	Ascaris suum	319	315	315	0.98	4e-81	0.8471	14284	X54253.1	266	0	314
rnaspades_contig:NODE_94706_length_280_cov_0.868852_g86398_i0__P24882__82.558__86__2.14e-45__Cytochrome_c_oxidase_subunit_2_OS=Ascaris_suum_OX=6253_GN=COII_PE=3_SV=2	GGTGATATGACTTTTTTCTAGTTATATAGATTGGTTTCATAATTTTAATTGCAGTTTATTGTTTGGTGTGTTGGCGTTTGTTAGTACTATATTTTTTTATTTAATAAGTAGTAATTTTTATTTTAAGAGTAAAAAAATTGAGTATCAATTTGGTGAATTATTGTGTAGTGTTTTTCCTACATTAATTTTGGTAGCCCAGATAATTGCTTCTTTGAGCTTATTGTATTACTATGGTCTGATAAATTTAGATAGTAATTTAACTATTAAGGTAACAGGTCAT	rnaspades	contig:NODE_94706_cov_0.868852_g86398_i0	Oesophagostomum quadrispinulatum complete mitochondrial genome	Oesophagostomum quadrispinulatum	280	270	270	0.98	7e-68	0.8453	13681	FM161883.1	235	5	278
translig_contig:Graph_35073_0_3_5.81_length_226__P24881__86.667__75__2.05e-38__Cytochrome_c_oxidase_subunit_1_OS=Ascaris_suum_OX=6253_GN=COI_PE=3_SV=2	CCCCAATTATAGTAGGTATAACCATGAAAAAGATTATTAAAATAGCATGAGCAGTAATAACGGAATTATATAACTGCCCGTCACCTAAAAAAACCCCAGGCTTGGCCAACTCTAAACGGATAATTAAAGATAGAGCCGTACCAACCATACCAGACCATAAACCAAATAAAAAATACAACGTCCCGATATCCTTATGATTAGAACTTTCCAACCAAATATCCAAACC	translig	contig:Graph_35073_0_3_5.81	Anisakis simplex isolate S6 mitochondrion, complete genome	Anisakis simplex	226	233	233	0.95	7e-57	0.8611	13876	JN786325.1	186	0	216
translig_contig:Graph_35073_0_3_5.81_length_226__A0A2L0HH23__84.615__65__1.63e-32__Cytochrome_c_oxidase_subunit_1_(Fragment)_OS=Rhabdias_picardiae_OX=2079048_GN=COI_PE=3_SV=1	CCCCAATTATAGTAGGTATAACCATGAAAAAGATTATTAAAATAGCATGAGCAGTAATAACGGAATTATATAACTGCCCGTCACCTAAAAAAACCCCAGGCTTGGCCAACTCTAAACGGATAATTAAAGATAGAGCCGTACCAACCATACCAGACCATAAACCAAATAAAAAATACAACGTCCCGATATCCTTATGATTAGAACTTTCCAACCAAATATCCAAACC	translig	contig:Graph_35073_0_3_5.81	Anisakis simplex isolate S6 mitochondrion, complete genome	Anisakis simplex	226	233	233	0.95	7e-57	0.8611	13876	JN786325.1	186	0	216
transabyss_contig:k21R3819369_length_207__P24882__87.500__32__8.82e-12__Cytochrome_c_oxidase_subunit_2_OS=Ascaris_suum_OX=6253_GN=COII_PE=3_SV=2	AAAAAATACCGTAGCGAGTCCTATTTTAGGCTGTATTGCAGATTTCATTCACTGCATTGTAATGATTGAAATCCACTGTGACTTTGCTGCAGATCTTAGTGTGGAAAATGTAGTAATTTTTATTTTAAGAGTAAAAAAATTGAGTATCAATTTGGTGAATTATTGTGTAGTGTTTTTCCTACATTAATTTTGGTAGCCCAGATAATT	transabyss	contig:k21R3819369	Oesophagostomum quadrispinulatum complete mitochondrial genome	Oesophagostomum quadrispinulatum	207	124	124	0.38	4e-24	0.9494	13681	FM161883.1	75	0	79
transabyss_contig:k59S1178338_length_150__P48817__75.000__48__1.67e-21__Nucleoside_diphosphate_kinase_OS=Brugia_malayi_OX=6279_GN=NDK_PE=2_SV=1	TTGCGATCAAGCCAGATGCCGTCCAGAGGGGCATCATCGGCAAAATCATTGAACGTTTCGAGCAGAGAGGATACAAGCTCGTTGGTCTCAAGATGATGCACGCATCTCGACCTCATCTCGAGGTTCACTATCAAGAACTTAAAGCAAAGC	transabyss	contig:k59S1178338			150
transabyss_contig:k59S574302_length_123__P24879__87.500__40__1.88e-16__Cytochrome_c_oxidase_subunit_3_OS=Ascaris_suum_OX=6253_GN=COIII_PE=3_SV=2	AAGAACAGCTCTTATTACTCAAAAGACTATAGTGGGCTCAAGTGACAGTTACCCCCCTACTCAACAAAATAATAGTATTGAGCAAAGGAACCCCAAAAGGATTCACTAAGTGCATACCAATAG	transabyss	contig:k59S574302	Angiostrongylus cantonensis isolate FH.1 mitochondrion, complete genome	Angiostrongylus cantonensis	123	108	108	0.83	2e-19	0.8544	13500	MK570632.1	88	0	103
transabyss_contig:k59S824632_length_119__A0A2H4YI55__92.593__27__2.33e-11__Cytochrome_c_oxidase_subunit_1_(Fragment)_OS=Amphibiophilus_mooiensis_OX=2059723_GN=COI_PE=3_SV=1	TCAACTCTGTTACCAGGATGGCCCAGCGTACTTAAAGGAGGATACACAGTCCAGCTAGTACCACAGCCGCTATCGACAAAACAAGCTATTAGAATTAAAATTATAGCTGTGGGCAACAA	transabyss	contig:k59S824632	Contracaecum sp. ALS-2019 cytochrome oxidase subunit I (COI) gene, partial cds; mitochondrial	Contracaecum sp. ALS-2019	119	93.5	93.5	0.72	6e-15	0.8605	686	MN526248.1	74	0	86
transabyss_contig:k39S1121163_length_102__P24881__96.970__33__1.17e-14__Cytochrome_c_oxidase_subunit_1_OS=Ascaris_suum_OX=6253_GN=COI_PE=3_SV=2	AAATTAAAGGATTACCACCAGAACTCGGATCAAAAAATGAAGTATTCAAATTACGATCCGTCAGCAACATAGTAATAGCCCCCGCCAACACCGGCAATGACA	transabyss	contig:k39S1121163	Strongylus equinus isolate DQSEG cytochrome c oxidase subunit I (cox1) gene, complete cds; mitochondrial	Strongylus equinus	102	134	134	1	3e-27	0.902	1578	KT262941.1	92	0	102
transabyss_contig:k39S1121163_length_102__A0A4P8XV91__96.970__33__9.72e-15__Cytochrome_c_oxidase_subunit_1_(Fragment)_OS=Cosmocercoides_wuyiensis_OX=2485234_GN=COX1_PE=3_SV=1	AAATTAAAGGATTACCACCAGAACTCGGATCAAAAAATGAAGTATTCAAATTACGATCCGTCAGCAACATAGTAATAGCCCCCGCCAACACCGGCAATGACA	transabyss	contig:k39S1121163	Strongylus equinus isolate DQSEG cytochrome c oxidase subunit I (cox1) gene, complete cds; mitochondrial	Strongylus equinus	102	134	134	1	3e-27	0.902	1578	KT262941.1	92	0	102
